# Supplementary material for: Towards the Development of Novel, Point-of-Care Assays for Monitoring Different Forms of Antioxidant Activity: The RoXstaTM System
Source: Antioxidants (Basel). 2024 Nov 11;13(11):1379. doi: 10.3390/antiox13111379 (PMC11591381; doi:10.3390/antiox13111379)
Supplement: Supplementary file 1 [file antioxidants-13-01379-s001.zip]

Archive with 1 entries (1 files):
- antioxidants-3243302-supplementary.pdf
